# Supplementary material for: Highly Conductive and Long-Term Stable Phosphorene-Based Nanocomposite for Radio-Frequency Antenna Application
Source: Nanomaterials (Basel). 2024 Jun 12;14(12):1013. doi: 10.3390/nano14121013 (PMC11206362; doi:10.3390/nano14121013)
Supplement: Supplementary file 1 [file nanomaterials-14-01013-s001.zip]

Archive with 1 entries (1 files):
- nanomaterials-3030506-supplementary.pdf
